# Supplementary material for: Genetic Characterization in High-Risk Individuals from a Low-Resource City of Peru
Source: Cancers (Basel). 2022 Nov 15;14(22):5603. doi: 10.3390/cancers14225603 (PMC9688598; doi:10.3390/cancers14225603)
Supplement: Supplementary file 1 [file cancers-14-05603-s001.zip]

Archive with 1 entries (1 files):
- cancers-1995009-supplementary.pdf
